# Supplementary material for: Single-Cell Expression Variability Implies Cell Function
Source: Cells. 2019 Dec 19;9(1):14. doi: 10.3390/cells9010014 (PMC7017299; doi:10.3390/cells9010014)
Supplement: Supplementary file 1 [file cells-09-00014-s001.zip]

Archive with 3 entries (2 files):
- supplMaterial/
- supplMaterial/suppl_figs.pdf
- supplMaterial/suppl_tables.pdf
